# Supplementary material for: Multicenter DSC–MRI-Based Radiomics Predict IDH Mutation in Gliomas
Source: Cancers (Basel). 2021 Aug 5;13(16):3965. doi: 10.3390/cancers13163965 (PMC8391559; doi:10.3390/cancers13163965)
Supplement: Supplementary file 1 [file cancers-13-03965-s001.zip]

Archive with 3 entries (2 files):
- cancers-1292538-supplementary/
- cancers-1292538-supplementary/Supplemental Table 1.pdf
- cancers-1292538-supplementary/Supplemental Table 2.pdf
